# Supplementary material for: Salmonella Typhi genotypic diversity, cluster identification and antimicrobial resistance determinants in Mukuru settlement, Nairobi Kenya
Source: BMC Infect Dis. 2024 Jul 24;24:727. doi: 10.1186/s12879-024-09635-z (PMC11267832; doi:10.1186/s12879-024-09635-z)
Supplement: Supplementary file 1 — Supplementary Material 1 [file 12879_2024_9635_MOESM1_ESM.csv]

id	Study site	Specimen_type	Participant_ type	Genotype	Beta-lactamases	Flq_mutations	Sul_genes	TMT_genes	phenicol	Aminoglycoside	Plasmid IncQ1
S001	Medical Missionaries of Mary	Stool	Case	4.3.1.2EA2	none	gyrB	none	none	none	none	none
S004	Municipal City Council Clinic	Blood	Case	4.3.1.2EA3	blaTEM-1B	none	sul2 ,sul1	dfrA7	catA1	aph(6)-Id, aph(3'')-Ib	IncQ1
S005	Medical Missionaries of Mary	Stool	Case	4.3.1.1EA1	none	gyrB	none	none	none	none	none
S006	Mama Lucy Kibaki Hospital	Stool	Carrier	4.3.1.2EA2	none	gyrB	sul2 ,sul1	dfrA7	catA1	aph(3'')-Ib	IncQ1
S009	Mama Lucy Kibaki Hospital	Stool	Case	4.3.1.2EA2	none	gyrB	none	none	none	none	none
S010	Medical Missionaries of Mary	Stool	Case	4.3.1.1EA1	none	gyrB	none	none	none	none	none
S012	Medical Missionaries of Mary	Stool	Case	4.3.1.1EA1	none	gyrB	none	none	none	none	none
S013	Medical Missionaries of Mary	Blood	Case	4.3.1.2EA3	blaTEM-1B	none	sul2 ,sul1	dfrA7	catA1	aph(6)-Id	IncQ1
S015	Medical Missionaries of Mary	Stool	Case	4.3.1.2EA3	blaTEM-1B	gyrA	sul2 ,sul1	dfrA7	catA1	aph(3'')-Ib	IncQ1
S016	Mama Lucy Kibaki Hospital	Blood	Case	4.3.1.2EA3	blaTEM-1B	gyrA	sul2 ,sul1	dfrA7	catA1	aph(3'')-Ib	IncQ1
S019	Medical Missionaries of Mary	Blood	Case	4.3.1.2EA3	blaTEM-1B	gyrA	sul2 ,sul1	dfrA7	catA1	aph(3'')-Ib	IncQ1
S020	Municipal City Council Clinic	Blood	Case	4.3.1.1EA1	none	gyrB	sul2 ,sul1	dfrA7	catA1	aph(3'')-Ib	IncQ1
S026	Medical Missionaries of Mary	Stool	Case	4.3.1.1EA1	none	gyrB	none	none	none	none	none
S027	Municipal City Council Clinic	Stool	Case	4.3.1.1EA1	none	none	none	none	none	none	none
S028	Mama Lucy Kibaki Hospital	Stool	Case	4.3.1.2EA2	none	gyrB	none	none	none	none	none
S031	Mama Lucy Kibaki Hospital	Stool	Case	4.3.1.2EA2	none	gyrB	none	none	none	none	none
S032	Municipal City Council Clinic	Stool	Case	4.3.1.2EA3	blaTEM-1B	gyrA	sul1	dfrA7	catA1	aph(6)-Id	IncQ1
S033	Medical Missionaries of Mary	Stool	Case	4.3.1.2EA3	blaTEM-1B	gyrA	sul1	dfrA7	catA1	aph(6)-Id	IncQ1
S035	Municipal City Council Clinic	Blood	Case	4.3.1.2EA3	blaTEM-1B	gyrA	sul1	dfrA7	catA1	aph(6)-Id	IncQ1
S036	Mukuru Kwa Reuben	Stool	Case	4.3.1.2EA3	blaTEM-1B	gyrA	sul1	dfrA7	catA1	aph(6)-Id	IncQ1
S037	Mukuru Kwa Reuben	Blood	Case	4.3.1.1EA1	none	gyrA	sul1	dfrA7	catA1	aph(6)-Id	IncQ1
S038	Medical Missionaries of Mary	Stool	Case	4.3.1.2EA2	none	gyrB	none	none	none	none	none
S039	Mama Lucy Kibaki Hospital	Blood	Case	4.3.1.2EA2	none	gyrB	none	none	none	none	none
S040	Medical Missionaries of Mary	Stool	Carrier	4.3.1.1EA1	none	gyrB	none	none	none	none	none
S041	Medical Missionaries of Mary	Stool	Case	4.3.1.1EA1	none	none	sul1	dfrA7	catA1	aph(6)-Id	IncQ1
S042	Medical Missionaries of Mary	Stool	Case	4.3.1.2EA2	none	gyrB	none	none	none	none	none
S043	Medical Missionaries of Mary	Stool	Case	4.3.1.2EA3	blaTEM-1B	gyrA	sul1	dfrA7	catA1	aph(6)-Id	IncQ1
S044	Medical Missionaries of Mary	Stool	Carrier	4.3.1.2EA3	blaTEM-1B	gyrA	sul1	dfrA7	catA1	aph(6)-Id	IncQ1
S046	Medical Missionaries of Mary	Blood	Case	4.3.1.2EA3	blaTEM-1B	gyrA	sul1	dfrA7	catA1	aph(6)-Id	IncQ1
S048	Medical Missionaries of Mary	Blood	Case	4.3.1.2EA3	blaTEM-1B	gyrA	sul1	dfrA7	catA1	aph(6)-Id	IncQ1
S049	Mama Lucy Kibaki Hospital	Stool	Case	4.3.1.2EA2	none	gyrB	none	none	none	none	none
S050	Municipal City Council Clinic	Blood	Case	4.3.1.1EA1	none	none	none	none	none	none	none
S051	Medical Missionaries of Mary	Stool	Case	4.3.1.2EA3	blaTEM-1B	gyrA	sul1	dfrA7	catA1	aph(6)-Id	IncQ1
S052	Medical Missionaries of Mary	Blood	Case	4.3.1.2EA3	blaTEM-1B	gyrA	sul1	dfrA7	catA1	aph(6)-Id	IncQ1
S053	Medical Missionaries of Mary	Stool	Case	4.3.1.2EA3	blaTEM-1B	gyrA	sul1	dfrA7	catA1	aph(6)-Id	IncQ1
